# Supplementary material for: Zr-Based Metal−Organic Frameworks with Phosphoric Acids for the Photo-Oxidation of Sulfides
Source: Int J Mol Sci. 2022 Dec 17;23(24):16121. doi: 10.3390/ijms232416121 (PMC9784696; doi:10.3390/ijms232416121)
Supplement: Supplementary file 1 [file ijms-23-16121-s001.zip]

Archive with 1 entries (1 files):
- ijms-2090910-supplementary.pdf
